# Supplementary material for: Is the temperament of crossbred dairy cows related to milk cortisol and oxytocin concentrations, milk yield, and quality?
Source: PLoS One. 2023 Jun 1;18(6):e0286466. doi: 10.1371/journal.pone.0286466 (PMC10234520; doi:10.1371/journal.pone.0286466)
Supplement: S1 Data — (XLSX) [file pone.0286466.s001.xlsx]

## Sheet: DATA
ID	Asse_m	RSprep	RSprep_Cat	RStca	Rstca_Cat	STEPS	STEPS_Cat	KICKS	KICKS_Cat	ET	ET_Cat	FS	FS_Cat	Milk_yield	Flow	Milk_time	GOR	PRO	LAC	CCS	CORT	OXY	DEL	DEL_Cat	GEN_g	Parity
16	1	1.33333	2	2	2	0.333333	1	0	1	14.25	2	1.04651	2	28.59	34.0864	533.5	1.72	3.37	4.61	83			78	3	87	4
21	1	1	1	1	1	0.666667	1	0	1	6.47	1	1.28571	2	23.01	7.89474	622	1.89	3.17	4.63	13			66	3	50	7
23	1	1	1	1	1	0.333333	1	0	1	6.88	1	1.44	2	18.88	26.2315	390	2.94	3	4.86	121	5.096	2.21	103	4	50	6
28	1	1	1	1.33333	1	0.333333	1	0	1	8	1	1.2766	1	22.45	17.8499	607	2.32	3.14	4.51	221			65	3	75	5
409	1	4.66667	3	3	3	1	3	0	1	14.37	3	0.661765	2	18.75	18.5598	656	5.87	3.04	4.66	354	15.941	3.632	75	3	50	3
420	1	1	1	1	1	0	1	0	1	7.22	1	1.00559	2	11.44	24.5948	126.5	2.03	3.36	4.37	63			278	5	50	3
422	1	1.66667	2	1	1	2	2	0	1	30.59	3	1.44	2	11.14	29.4386	272	2.8	2.87	4.49	146	4.642	3.36	199	5	50	4
535	1	1	1	2.33333	2	0	1	0	1	27.81	3	0.325497	1	14.18	.	371	2.67	3.1	4.6	284			2	1	75	3
1035	1	3	3	1.33333	3	1.33333	2	0	2	8.65	1	1.30435	3	24.99	20.1504	337.5	3.19	2.55	4.47	11	14.988	6.448	29	1	75	4
1037	1	1.33333	1	1	1	0	1	0	1	9.37	1	0.447761	1	10.92	15.3476	453.5	2.18	3.39	4.69	59			166	5	50	5
1064	1	1	1	1	1	0	1	0	1	12.28	2	0.994475	2	14.06	18.1351	414.5	1.97	2.77	3.57	2110	4.631	5.96	136	5	75	2
1428	1	2.33333	2	1	3	0.666667	3	0.333333	2	7.93	1	0.8867	2	21.46	7.25225	499.5	1.32	3.21	4.51	25			110	4	75	3
1451	1	1	1	1	1	0.333333	1	0	1	4.75	1	1.91489	2	7.04	43.9212	404.5	3.26	3.41	4.47	316			274	5	50	3
1520	1	1	1	2.33333	2	3	2	0.333333	2	6.16	1	1.85567	2	17.68	24.1616	244	2.88	3.19	4.42	642			216	5	75	3
1521	1	1.66667	2	3	2	0.333333	1	0	1	6.78	2	0.861244	1	26.86	23.8314	378	3.52	2.85	4.82	26	4.568	6.35	14	1	75	2
1539	1	1	1	3.66667	3	0	1	0	1	29.17	3	1.31387	2	21.51	14.5307	320	3.76	2.82	4.75	200	6.007	9.8	166	5	50	3
2019	1	1.66667	2	1	2	0	3	0	1	19.72	2	0.957447	2	16.4	23.2059	414.5	3.03	2.75	4.54	91	13.631	5.932	123	5	50	4
2025	1	1	1	1.33333	2	0.333333	1	0	1	13.19	2	0.878049	1	29.77	9.8538	561	1.24	3.07	.	1994	6.961	4.82	12	1	75	3
2029	1	2.33333	2	1	2	0.666667	2	0	1	23.37	3	1.25	1	17.6	20.6404	452	3.08	2.99	4.58	74	9.56	3.88	29	1	75	3
2039	1	1	2	1.66667	3	1	1	0	1	6.21	2	0.972973	3	23.14	15.4941	308	4.47	3.27	3.89	269	10.502	10.676	161	5	50	2
2041	1	1	1	1	3	0.666667	3	0	1	8.12	2	0.0955414	1	21.48	15.6911	429.5	2.7	3.1	4.73	182	13.72	3.924	51	2	50	3
2059	1	3.66667	3	1	2	0	2	0	1	17.53	3	1.63636	3	16.32	30.8624	410.5	3.97	3.5	4.58	346			88	3	37	3
2414	1	1.33333	1	1.66667	2	3	2	0	1	7.09	2	1.4876	3	25.88	11.7861	502	1.34	3.25	4.78	164			47	2	37	3
2415	1	1	2	1.33333	2	1	3	0.333333	2	9.43	2	0.913706	1	14.39	17.3881	346	4.17	3.5	4.48	458			387	5	75	2
2459	1	3.33333	2	2	2	0	1	0	1	5.4	1	1.89474	2	11.38	15.3349	363	3.41	3.21	4.69	97			282	5	75	3
2503	1	1.33333	1	1.33333	1	0.333333	1	0	1	7.28	2	1.04651	2	15.06	22.1614	325	.	2.12	4.5	78			238	5	87	3
2507	1	3	2	1	2	2.33333	2	0	1	9.38	2	1.26761	1	15.6	23.8667	444	1.85	2.89	4.93	354	5.998	2.64	67	2	75	3
2555	1	4.66667	3	1	1	0.333333	3	0	2	8.72	2	0.759494	1	17.91	23.9666	267	2.81	3.35	4.35	270			269	5	87	2
2592	1	1	1	1	1	0	1	0	1	7.94	2	0.891089	1	25.27	9.0027	448.5	2.53	.	4.31	241	5.398	1.94	78	3	75	2
2631	1	1	1	1.33333	1	1.66667	1	0	1	4.06	2	3	3	23.8	24.3802	238	3.13	3.68	4.6	1166			13	1	50	3
2643	1	1.66667	2	1	2	0	2	0	1	4.34	2	1.17647	1	32.34	12.8764	733	.	2.26	4.47	128	4.478	3.4	45	2	75	3
2667	1	1	2	2.66667	3	2.66667	2	0	2	17.28	2	2.04545	3	18.61	35.6555	443.5	4.53	3.15	4.55	75	6.925	4.16	115	4	50	2
2679	1	1	1	1.33333	1	0	1	0	1	6.78	2	1.04651	1	23.2	34.807	361.5	1.79	3.25	4.8	87	4.541	4.79333	22	1	75	3
2688	1	1.33333	1	3.66667	3	0.333333	1	0	1	16.43	2	1.30435	1	19.33	18.1096	446	4.27	3.31	4.52	453			81	3	75	3
2729	1	1.33333	2	4.33333	3	4	2	0	1	33.1	3	1.22449	2	30.93	10.4204	479	2.49	3.07	4.51	57	5.91	5.44	8	1	50	2
3005	1	2.33333	2	1	1	2.33333	2	0	1	22.72	3	0.647482	2	7.19	24.3446	380	2.71	3.65	4.79	339			260	5	75	2
3009	1	1	1	1.33333	1	0.666667	1	0	1	5.47	2	1	2	11.65	9.87722	330	3.56	3.25	3.83	572	7.183	2.85	12	1	75	3
3015	1	2.66667	2	2.33333	2	0	2	0	1	22.22	3	0.909091	1	35.12	23.5017	446.5	6.57	2.18	4.18	22	5.215	1.45333	26	1	75	3
3030	1	1	1	2	2	0	1	0	1	17.69	2	0.553846	1	17.76	5.91772	413.5	3.61	3.05	4.25	557	5.084	2.89	76	3	75	3
3038	1	1.33333	2	2	2	0.333333	1	0.333333	2	8.38	1	2.30769	3	25.38	39.1593	374	3.43	3.39	4.49	242	5.819	3.24	185	5	50	2
3041	1	1	2	2	3	1.33333	3	0	1	6.36	2	1.05263	2	17.05	15.9588	339	2.8	3.29	4.82	62			45	2	37	3
3042	1	1	1	3	3	7.33333	3	0	1	5.47	1	1.63636	2	23.12	19.5662	471	1.94	2.86	4.76	56			20	1	87	2
3060	1	1.66667	2	1	1	2	2	0.333333	2	9.1	2	1.74757	2	16.58	11.6145	415	2.97	2.97	4.85	12	5.545	3.21	171	5	75	2
3063	1	1	1	1	1	3.33333	2	0	1	6.62	1	.	2	33.31	16.7258	384.5	3.07	2.77	4.61	24	3.915	5.60667	31	2	75	2
3633	1	1	1	2	2	0	1	0	1	5.47	2	1.25874	3	28.65	36.6355	204	4.19	3.77	4.13	630	6.907	4.29	111	4	50	3
3635	1	1	1	1.33333	2	0	2	0	1	5.78	1	0.9	2	27.78	7.91387	296	2.83	2.95	3.15	893			58	2	50	2
3650	1	1	2	1.66667	2	3.66667	3	0	1	5.94	1	1.15385	2	18.08	20.1304	297	5.38	3.38	4.51	32			229	5	50	2
3677	1	2.66667	3	1	1	0	2	0	1	6.69	2	0.590164	2	23.56	30.6695	630	8.21	2.53	4.56	388	4.339	6.05	70	3	50	2
3733	1	1	1	0.666667	1	2.66667	2	0	1	6.63	1	1.2	2	13.67	24.3087	291	1.97	2.75	4.33	1000			324	5	75	2
3748	1	1.33333	2	2	2	4.66667	3	0	1	7.22	1	1.25	3	21.8	31.1629	328.5	2.62	3.06	4.45	275	5.023	5.11	45	2	50	3
3774	1	2.66667	2	1.66667	1	0	1	0	1	5.59	2	4.18605	3	27.41	18.2345	488	1.88	3.65	5.02	19	4.723	3.9	50	2	50	3
4003	1	3.33333	3	1	2	1.33333	3	0	1	12.07	2	1.15385	3	15.07	32.1002	421.5	3.17	3.04	4.85	36	8.025	7.44	65	3	50	3
4011	1	1.66667	1	1	3	0.666667	2	0	2	5.4	1	1.4876	2	29.74	26.9423	493.5	2.77	3.08	4.28	68	14.457	6.48	162	5	75	2
4019	1	1.33333	2	2.33333	2	0.666667	2	0	1	37.69	3	0.891089	1	28.57	22.8243	400.5	3.98	2.97	4.86	202	5.801	9.55	24	1	75	3
4020	1	1	2	1.66667	2	4.33333	3	0	1	9.15	1	1.44	3	10.86	29.7667	213	3.35	2.87	4.5	161	4.267	3.02	181	5	50	2
4033	1	1.33333	3	1.33333	3	4.66667	3	0	1	5.75	2	1.51261	2	22.93	21.8538	737.5	4.62	3.52	.	7840			181	5	37	2
4050	1	1	1	1	1	4	2	0	1	8.13	1	1.28571	2	12.6	16.68	266	7.22	2.5	4.34	64			134	5	37	2
4062	1	3	2	2.66667	3	2	3	1.33333	2	7.47	1	1.08434	1	28.62	15.2141	326	3.26	3.71	4.81	109			27	1	87	2
4073	1	1	1	1.33333	1	0.666667	1	0	1	13.03	2	0.927835	2	22.82	41.5164	285	2.75	3.76	4.54	381			28	1	37	2
4076	1	1.33333	2	2.33333	2	0.666667	1	0	1	8.19	2	1.4876	3	16.99	10.6773	203	2.88	3.15	4.77	146			289	5	75	1
4458	1	2.66667	2	1	1	0.666667	1	0	1	8.07	1	2.04545	3	12.49	.	280	2.88	3.34	4.8	73			197	5	87	2
4522	1	1.33333	3	1.33333	2	1.33333	2	0	1	17.12	3	1.01124	1	17.22	19.5411	548	3.9	3.19	4.47	286			76	3	75	1
5000	1	1	3	1	1	0.666667	2	0	1	5.87	2	1.40625	2	30.51	19.4444	373.5	3.76	2.8	4.55	587			75	3	75	1
5029	1	1	1	2.66667	2	0.333333	1	0	1	52.82	3	1.01124	2	15.59	21.9352	468	3.8	3.18	4.44	397			40	2	37	1
5052	1	1.33333	1	1	2	0.666667	2	0	1	8.06	2	1.65138	2	14.43	9.75	364	2.91	3.4	4.53	211			110	4	50	1
5073	1	1	1	1.33333	1	0.333333	1	0	1	7.87	2	1.59292	3	17.66	33.3075	361	3.37	3.54	4.08	2489			98	4	75	1
5458	1	1.66667	2	1	1	0.666667	1	0	1	9.69	2	1.09091	2	11.02	.	301	3.54	3.14	4.32	507			206	5	87	1
6002	1	3.66667	3	2	3	0	3	0	1	9.47	2	2	2	12.96	36.6547	382	1.91	3.4	4.68	127			84	3	75	1
6008	1	2.33333	3	1.33333	3	0.666667	3	0	1	6	2	1.47541	2	16.52	29.0939	378.5	3.78	3.1	4.83	21			89	3	75	1
6018	1	6.33333	3	1.66667	3	0.666667	3	0	2	11.84	3	0.927835	1	16.49	13.9844	841	1.67	2.85	4.06	339			12	1	37	1
6024	1	1	1	3.66667	3	3.33333	3	0	1	10.16	1	1.51261	2	9.26	17.2337	246	3.15	3.26	4.6	595			36	2	75	1
8021	1	1	1	1	1	0	1	0.333333	2	7.94	2	0.989011	1	13.28	34.6207	316	3.34	3.07	4.76	150	6.583	3.88	106	4	75	5
8060	1	2.33333	3	1	3	0	3	0	2	4.15	1	1.47541	2	26.94	22.44	347	3	3.35	3.84	805			24	1	75	7
8061	1	3.33333	3	1	2	0.666667	2	0	1	8.06	1	1.65138	2	26.05	25.4539	259	2.81	3.22	4.47	188			21	1	87	6
8549	1	1	1	3	2	1	1	0	1	4.22	3	0.9	1	31.99	27.7473	530.5	3.96	3.53	4.73	99	5.723	7.92	71	3	50	3
9044	1	1.33333	2	1.33333	3	3	3	0	1	5.44	1	1.18421	1	30.31	15.8859	438	4.49	3.65	4.42	69	9.103	6.832	82	3	75	6
16	2	1	2	1	2	0	1	0	1	5.72	2	1.15	2	31.71	27.5144	573.5	2.37	3.3	4.93	105			106	4	87	4
21	2	1	1	1.33333	1	0.333333	1	0	1	7.87	1	0.86	2	23.71	14.7006	781	2.91	3.66	4.49	269			94	4	50	7
23	2	1	1	1	1	0	1	0	1	4.85	1	1.13	2	19.11	27.3453	342	2.11	3.47	4.27	157	7.56	2.28	131	5	50	6
28	2	1.33333	1	1.33333	1	1.33333	1	0	1	6.92	1	1.03	1	19.9	18.8949	562.5	2.75	2.82	3.35	3483			93	4	75	5
409	2	1	3	3	3	3	3	0	1	5.22	3	1.31	2	33.21	31.3422	530	3.27	3.27	4.72	82	21.82	3.85	103	4	50	3
420	2	1.66667	1	1.33333	1	1.33333	1	0	1	4.59	1	0.93	2	7.2	15.216	230.5	3.84	2.94	3.87	178			306	5	50	3
422	2	1	2	1.33333	1	0.333333	2	0	1	11.5	3	1.03	2	10.42	13.9835	370.5	1.53	3.63	4.07	667	4.86	4.96	227	5	50	4
535	2	1	1	1.33333	2	0.333333	1	0	1	10.78	3	0.72	1	27.49	34.7178	392.5	4.09	3.15	4.77	114	2.7	2.18	32	1	75	3
1035	2	2.66667	3	3.66667	3	3	2	0.333333	2	6.09	1	1.18	3	29.06	36.0153	399.5	4.06	3.37	4.67	129	11.26	8.45	57	2	75	4
1037	2	1	1	1	1	0	1	0	1	5.47	1	1.22	1	21.42	24.3765	453.5	4.49	3.77	4.49	422	2.56	2.36	194	5	50	5
1064	2	1.66667	1	1.33333	1	1.33333	1	0	1	6.49	2	1.13	2	27.7	29.1379	466.5	2.8	3.52	4.94	154	6.26	5.28	164	5	75	2
1428	2	1	2	3	3	4.33333	3	0	2	6.62	1	0.81	2	30.63	30.2154	503	2.95	3.44	4.78	83			138	5	75	3
1451	2	1.33333	1	1	1	0.333333	1	0	1	5.75	1	0.71	2	4.54	6.73526	321.5	3.15	3.39	4.08	285			302	5	50	3
1520	2	1	1	1	2	0	2	0	2	9.62	1	0.54	2	4.45	7.8471	289	4.68	3.61	3.81	454			244	5	75	3
1521	2	1	2	1	2	0	1	0	1	5.34	2	1.15	1	35.41	39.487	446	3.46	3.01	4.66	93	5.54	5.18	42	2	75	2
1539	2	1	1	1.33333	3	0.666667	1	0	1	8.18	3	0.96	2	7.63	24.2994	323.5	3.73	3.84	4.19	1168	5.96	12.38	194	5	50	3
2019	2	1.33333	2	2.33333	2	3	3	0	1	6.15	2	1.22	2	21.46	20.905	509	3.06	3.46	4.57	9183	14.9	4.52	151	5	50	4
2025	2	1	1	1.33333	2	0.666667	1	0	1	8.57	2	0.56	1	33.95	31.3509	539	3.34	3.05	4.65	38	5.04	4.96	40	2	75	3
2029	2	1.33333	2	1.33333	2	0.666667	2	0	1	21.29	3	0.87	1	26.21	19.9815	664.5	3.32	3.17	4.74	122	16.4	5.02	57	2	75	3
2039	2	3.33333	2	3.66667	3	0.333333	1	0	1	12.31	2	1.65	3	13.97	18.0503	371.5	2.64	3.18	4.25	407	19.56	9.86	189	5	50	2
2041	2	1	1	2.33333	3	2.66667	3	0	1	14.47	2	1.05	1	24.88	30.2379	406	4.83	3.18	4.87	162	10.44	4.29	79	3	50	3
2059	2	4	3	2.33333	2	4	2	0	1	5.21	3	1.33	3	7.19	9.77908	343.5	7.18	3.13	4.43	63			116	4	37	3
2414	2	1	1	1.33333	2	0.333333	2	0	1	7.78	2	1.2	3	35.51	22.7994	756.5	3.4	3.49	4.77	112			75	3	37	3
2415	2	2	2	2.66667	2	5	3	0	2	5.35	2	0.86	1	8.12	26.7105	288	4.01	3.49	4.62	173			415	5	75	2
2459	2	1	2	1	2	0	1	0	1	5.34	1	0.83	2	9.16	16.5134	272.5	4.87	3.5	4.27	137			310	5	75	3
2503	2	1	1	1.33333	1	0.333333	1	0	1	9.87	2	1.18	2	7.96	13.7445	315.5	1.8	3.13	4.14	51			266	5	87	3
2507	2	1	2	2	2	1.33333	2	0	1	7.34	2	0.65	1	22.16	21.1768	530.5	2.43	3.51	4.59	74	4.32	3.31	95	4	75	3
2555	2	4.33333	3	1	1	4.33333	3	0.666667	2	9.13	2	0.81	1	10.1	12.6793	392.5	3.5	3.36	4.48	334			297	5	87	2
2592	2	1	1	1	1	0	1	0	1	6.35	2	0.61	1	23.06	20.9377	547	3.57	3.28	4.93	53	2.7	2.85	106	4	75	2
2631	2	1	1	1	1	0	1	0	1	12.25	2	1.18	3	21.85	17.7169	616.5	3.75	3.38	4.44	244	3.48	4.96	41	2	50	3
2643	2	1.33333	2	2	2	1.66667	2	0	1	14.93	2	0.89	1	25.14	25.505	529.5	3.9	3.41	4.45	171	6.7	4.85	73	3	75	3
2667	2	1	2	1.33333	3	0.666667	2	0	2	4.72	2	1.55	3	27.14	29.1964	499	4.6	3.54	4.65	202	4.76	2.83	143	5	50	2
2679	2	1	1	1	1	0	1	0	1	11.25	2	0.33	1	10.44	10.1786	458.5	3.52	3.44	3.71	9999	4.12	8.93	50	2	75	3
2688	2	1	1	1.66667	3	1	1	0	1	8.13	2	0.78	1	34.62	34.5326	515.5	3.14	2.81	4.77	5			109	4	75	3
2729	2	1.33333	2	1.33333	3	0.666667	2	0	1	8.97	3	1.18	2	6.11	10.2921	500.5	1.94	2.7	3.19	878	6.62	3.85	36	2	50	2
3005	2	1	2	1	1	0	2	0	1	4.91	3	1.07	2	13.14	18.9441	292.5	2.87	2.8	4.49	275			288	5	75	2
3009	2	1	1	1	1	0	1	0	1	7.59	2	0.79	2	32.16	32.265	333	1.36	3	4.6	817	6.89	3.14	40	2	75	3
3015	2	1.66667	2	1.33333	2	2.33333	2	0	1	13.09	3	0.81	1	26.08	35.8336	503.5	4.1	3.5	4.77	60	8.58	3.41	54	2	75	3
3030	2	1	1	1	2	0	1	0	1	6.47	2	1.29	1	25.14	28.317	362	4.77	3.69	4.62	217	4.82	3.68	104	4	75	3
3038	2	1.33333	2	1	2	0.333333	1	0	2	5.13	1	1.31	3	10.09	12.4423	431.5	1.93	3.23	3.75	963	7.12	4.1	213	5	50	2
3041	2	3	2	2.66667	3	4.66667	3	0	1	7.82	2	1.23	2	26.47	24.6829	462	3.06	3.34	4.83	115			73	3	37	3
3042	2	1	1	3	3	3.33333	3	0	1	9.68	1	0.82	2	22.01	28.3138	547	2.12	3.5	4.32	212			48	2	87	2
3060	2	1.33333	2	1	1	0.333333	2	0	2	10.25	2	0.74	2	33.1	39.2167	375	2.95	3.21	4.34	7	9.34	7.13	199	5	75	2
3063	2	1.33333	1	1	1	0.333333	2	0	1	6.31	1	1.61	2	25.86	23.6859	418	2.91	3.53	4.84	87	6.12	8.31	59	2	75	2
3633	2	1.33333	1	1	2	0.333333	1	0	1	6.63	2	0.93	3	28.8	31.5517	544	2.22	3.67	4.45	210	8.8	4.36	139	5	50	3
3635	2	1.66667	1	1.66667	2	3	2	0	1	5.67	1	1.25	2	16.34	21.5899	454	3.88	3.68	4.53	408			86	3	50	2
3650	2	1	2	1.33333	2	0.333333	3	0	1	5.25	1	1.15	2	21.54	17.5536	385.5	3.48	4	4.47	1430			257	5	50	2
3677	2	2	3	1.66667	1	2.33333	2	0	1	9.15	2	1.05	2	9.6	12.1823	614	3.25	2.98	4.03	615	3.12	11.04	98	4	50	2
3733	2	1	1	1	1	0	2	0	1	5.82	1	1.23	2	25.41	33.7554	367	4.64	3.83	4.71	87			352	5	75	2
3748	2	1.66667	2	1.66667	2	2.33333	3	0	1	5.69	1	2.12	3	4.73	6.63384	372	2.36	3.19	3.64	722	5.64	5.27	73	3	50	3
3774	2	1	2	1	1	0	1	0	1	6.12	2	0.98	3	23.61	19.5044	605.5	2.32	3.56	4.83	251	9.08	10.56	78	3	50	3
4003	2	1	3	2	2	1.66667	3	0	1	6.97	2	1.48	3	11.06	16.0673	336.5	2.83	2.94	4.35	217	9.84	6.95	93	4	50	3
4011	2	1	1	4	3	4.33333	2	0.666667	2	4.44	1	1.11	2	25.89	32.1206	391	3.79	3.23	4.6	480	11.22	18.22	190	5	75	2
4019	2	1	2	2.33333	2	2.66667	2	0	1	6.65	3	1.07	1	29	33.9375	422	3.59	3.34	4.91	26	4.76	12.3	52	2	75	3
4020	2	3	2	1.33333	2	2.33333	3	0	1	4.37	1	1.59	3	8.6	19.4743	210.5	3.34	3.29	4.24	506	4.1	3.3	209	5	50	2
4033	2	8	3	8	3	2.33333	3	0	1	9.85	2	0.81	2	22.92	16.9371	637.5	2.65	3.17	3.88	619			209	5	37	2
4050	2	1	1	1	1	0	2	0	1	5.93	1	0.94	2	8.65	15.9176	261	6.98	2.62	3.44	760			162	5	37	2
4062	2	1.33333	2	1.66667	3	1.33333	3	0	2	7.88	1	0.51	1	30	30.6018	483	3.52	3.2	4.78	678			55	2	87	2
4073	2	1	1	1	1	0	1	0	1	7.53	2	0.96	2	26.04	21.7804	589.5	3.41	3	4.93	14			56	5	37	2
4076	2	1.66667	2	1	2	0.666667	1	0	1	15.22	2	1.05	3	21.26	27.085	388.5	4.29	3.29	4.82	49			317	5	75	1
4458	2	1	2	1.33333	1	0.333333	1	0	1	7.59	1	1.05	3	2.94	10.1031	329	2.39	3.73	3.16	2888			225	5	87	2
4522	2	4	3	1	2	1	2	0	1	12.82	3	0.82	1	22.8	25.6551	430.5	2.87	3.2	4.84	31			104	4	75	1
5000	2	1.33333	3	1.33333	1	1.33333	2	0	1	14.81	2	1.08	2	28.64	34.3549	415.5	2.67	2.95	4.5	915			103	4	75	1
5029	2	1	1	1	2	0	1	0	1	13.56	3	1.13	2	14.55	14.2217	508	3.09	3.8	4.65	163			68	3	37	1
5052	2	1	1	1.66667	2	1	2	0	1	6.71	2	0.99	2	19.99	23.3971	423	3.62	3.58	4.99	92			138	5	50	1
5073	2	1	1	1	1	0	1	0	1	7.16	2	1.15	3	24.1	28.692	438	3.94	3.27	4.84	93			126	5	75	1
5458	2	1.33333	2	1	1	0.333333	1	0	1	5.78	2	1.03	2	7.14	10.6434	320	4.23	3.44	4.57	37			234	5	87	1
6002	2	2	3	3	3	5	3	0	1	12.78	2	0.84	2	8.93	15.4072	294	3.6	2.85	4.62	.			112	4	75	1
6008	2	1.33333	3	3	3	4	3	0	1	10.91	2	0.93	2	25.71	37.2032	345.5	3.41	2.95	4.62	25			117	4	75	1
6018	2	5.66667	3	3	3	4.33333	3	0.333333	2	24.82	3	0.82	1	18.51	15.4682	598.5	2.82	3.54	4.92	2			40	2	37	1
6024	2	1.33333	1	3	3	1.66667	3	0	1	5.84	1	1.15	2	8.03	14.7246	286	2.98	3.2	4.9	106			64	3	75	1
8021	2	1	1	1	1	0	1	0	2	7.81	2	0.87	1	15.72	18.138	408.5	1.19	2.89	4.29	438	10.04	5.94	134	5	75	5
8060	2	3	3	1.66667	3	2	3	0.333333	2	7.69	1	0.99	2	31.36	29.1438	535.5	2.32	3.43	4.89	14			52	2	75	7
8061	2	1.33333	3	1.33333	2	0.666667	2	0	1	7.68	1	0.67	2	21.95	21.8866	486.5	5.98	2.81	4.22	5174			49	2	87	6
8549	2	1	1	1	2	0	1	0	1	35	3	0.5	1	36.65	33.7663	548.5	2.35	3.36	4.59	226	3.12	6.46	99	4	50	3
9044	2	1.66667	2	2.33333	3	5	3	0	1	9.91	1	0.81	1	31.61	33.9692	458.5	4.05	3.08	4.86	42	9.2	7.4	110	4	75	6
16	3	1.66667	2	1	2	1.66667	1	0	1	6.69	2	1.2	2	38.17	34.977	581.5	3.08	3.06	4.57	171			141	5	87	4
21	3	1.33333	1	1	1	0.333333	1	0	1	6.9	1	0.96	2	13.25	11.8093	506	3.75	3.42	4.82	238			129	5	50	7
23	3	1.66667	1	1.33333	1	1.33333	1	0	1	9.78	1	0.83	2	18.45	19.7109	410.5	4.43	3.45	4.43	289	6.12	1.17	166	5	50	6
28	3	1	1	1	1	0	1	0	1	7.43	1	0.61	1	22.57	20.517	468.5	3.77	3.34	4.78	61			128	5	75	5
409	3	1.33333	3	1.66667	3	2	3	0	1	13.35	3	1.31	2	35.68	40.2887	693.5	3.25	2.83	4.31	52	22.37	4.46	138	5	50	3
420	3	1	1	1	1	0	1	0	1	7.37	1	1.61	2	20.97	17.2449	260	3.07	3.76	4.46	3455			341	5	50	3
422	3	1.33333	2	1	1	0.333333	2	0	1	5.66	3	1.05	2	.	15.5031	349	4.49	2.97	4.53	1080	4.87	10.77	262	5	50	4
535	3	1	1	1	2	0	1	0	1	6.75	3	0.61	1	18.89	13.5375	483	2.61	3.5	4.13	474	3.27	3.36	67	3	75	3
1035	3	1.66667	3	1.33333	3	1.33333	2	0	2	4.71	1	1.51	3	29.89	29.8454	466	4.68	3.57	4.69	337	14.37	11.148	92	4	75	4
1037	3	1	1	1	1	0	1	0	1	5.43	1	1.31	1	12.24	14.7935	429.5	3.33	3.46	3.91	574	1.6	2.86	229	5	50	5
1064	3	1	1	1	1	0	1	0	1	6	2	1.64	2	18.83	20.8105	429	1.88	3	3.47	4982	4.89	6.94	199	5	75	2
1428	3	2	2	3	3	7.33333	3	0	2	5.16	1	1.36	2	22.54	27.2808	543.5	3.43	3.31	4.54	631			173	5	75	3
1451	3	1.33333	1	1.33333	1	0.666667	1	0	1	9.53	1	0.93	2	36.13	26.0508	271	2.37	3.52	4.91	316			337	5	50	3
1520	3	1	1	1	2	0	2	0	2	3.87	1	1.03	2	32.76	23.592	239.5	2.98	3.42	4.8	94			279	5	75	3
1521	3	1.33333	2	1.33333	2	1	1	0	1	11.16	2	0.93	1	22.41	23.5808	507.5	2.51	3.47	4.48	139	5.42	5.11	77	3	75	2
1539	3	1	1	1	3	0	1	0	1	5.94	3	1.18	2	7.74	13.2513	277	4.01	2.96	3.94	270	8.13	13.88	229	5	50	3
2019	3	1.33333	2	2.33333	2	3	3	0	1	4.13	2	1.37	2	19.67	18.3545	330.5	4.51	4.07	4.55	347	20.58	8.5	186	5	50	4
2025	3	1	1	1.33333	2	0.333333	1	0	1	9.1	2	0.65	1	22.95	24.9341	652.5	4.08	3.27	4.81	88	5.49	3.46	75	3	75	3
2029	3	1.66667	2	1.66667	2	2	2	0	1	9.71	3	0.78	1	18.3	21.8295	501	3.25	3.37	4.29	626	10.35	7.996	92	4	75	3
2039	3	1	2	5.66667	3	0	1	0	1	14.06	2	3.33	3	29.52	38.9182	481	3.53	3.16	4.85	108	10.89	13.692	224	5	50	2
2041	3	1.33333	1	3	3	4.66667	3	0	1	2.83	2	1.34	1	23.18	31.0769	424.5	4.64	3.77	4.79	107	8.81	3.836	114	4	50	3
2059	3	1.33333	3	1.66667	2	1.33333	2	0	1	10.25	3	1.28	3	6.02	8.04146	227.5	4.53	3.11	3.6	1390			151	5	37	3
2414	3	1	1	1	2	0	2	0	1	8.93	2	1.18	3	19.72	23.432	697	4.19	2.99	4.56	591			110	4	37	3
2415	3	1.66667	2	1	2	0.666667	3	0	2	10.06	2	0.93	1	20.81	19.1128	353.5	3.67	3.43	4.86	264			450	5	75	2
2459	3	1.33333	2	1	2	0.666667	1	0	1	8.94	1	0.99	2	25.63	25.4937	258	4.84	3.25	4.58	274			345	5	75	3
2503	3	1	1	1	1	0	1	0	1	6.75	2	1.01	2	15.24	14.0354	283	3.44	3.94	4.49	354			301	5	87	3
2507	3	1	2	1	2	0	2	0	1	6.97	2	0.87	1	8.57	11.8022	467.5	3.19	3.7	3.56	944	4.69	3.20667	130	5	75	3
2555	3	2.66667	3	1	1	2.66667	3	0	2	5.94	2	0.96	1	31.39	28.7048	394.5	3.39	3.46	4.95	24			332	5	87	2
2592	3	1	1	1	1	0	1	0	1	9.47	2	0.78	1	26	26.3676	514	3.88	2.98	4.76	527	5.62	2.91	141	5	75	2
2631	3	1	1	1	1	0	1	0	1	10.57	2	1.37	3	38.76	40.4158	474.5	3.96	3.35	4.6	575	4.28	6.91	76	3	50	3
2643	3	1.66667	2	1	2	1.33333	2	0	1	6.44	2	0.81	1	24.3	22.7987	585.5	3.23	3.21	4.73	245	5.16	3.83	108	4	75	3
2667	3	2.33333	2	3	3	1.33333	2	0.666667	2	6.56	2	1.33	3	12.04	10.2215	462	1.73	3.16	3.83	3872	4.71	3.87333	178	5	50	2
2679	3	1.33333	1	1	1	0.666667	1	0	1	9.12	2	1.25	1	38.5	34.7643	490.5	2.52	3.12	4.8	391	4.82	10.6	85	3	75	3
2688	3	1.33333	1	1	3	0.333333	1	0	1	7.16	2	0.74	1	4.96	8.6646	375.5	4.82	.	.	5116			144	5	75	3
2729	3	1.66667	2	1	3	0.666667	2	0	1	4.25	3	1.03	2	1.91	4.0491	536	3.21	3.22	.	3580	5.6	4.28	71	3	50	2
3005	3	1.33333	2	1	1	0.333333	2	0	1	5.84	3	1.37	2	7.58	12.6524	294	5.64	3.43	4.42	60			323	5	75	2
3009	3	1.33333	1	1.33333	1	0.666667	1	0	1	10.7	2	1.22	2	24.31	33.0836	203	3.8	3.31	4.59	165	8.47	0.79	75	3	75	3
3015	3	1.33333	2	2	2	1.66667	2	0	1	8.5	3	1.03	1	23.4	22.8031	513	4.62	3.53	4.72	131	6.73	0.46	89	3	75	3
3030	3	1	1	1	2	0	1	0	1	3.91	2	0.94	1	30.66	31.1807	494	4.02	3.23	4.55	106	4.33	2.91	139	5	75	3
3038	3	1.33333	2	1	2	0.666667	1	0	2	2.66	1	1.1	3	22.48	21.6158	429	4.66	3.36	4.23	966	6.38	0.91	248	5	50	2
3041	3	1.66667	2	1.66667	3	1.66667	3	0	1	15.47	2	1.31	2	18.99	17.6595	327	3.37	3.4	4.87	29			108	4	37	3
3042	3	1	1	3.33333	3	5	3	0	1	5.94	1	1.2	2	6.66	9.25201	460.5	3.56	2.98	4.19	237			83	3	87	2
3060	3	3	2	1	1	1.33333	2	0	2	7.47	2	1.31	2	26.83	32.6222	387.5	2.17	3.17	4.57	21	5.85	6.86	234	5	75	2
3063	3	1.33333	1	1.33333	1	1	2	0	1	7.97	1	0.93	2	10.47	12.1821	434	3.9	3.4	4.41	486	5.76	8.58667	94	4	75	2
3633	3	1.33333	1	2	2	1.66667	1	0	1	10.37	2	2.14	3	20.93	18.622	485.5	4.56	3.09	4.43	860	5.89	5.88	174	5	50	3
3635	3	1	1	1	2	0	2	0	1	6.78	1	0.95	2	19	21.6993	502	5.42	3.98	4.26	193			121	5	50	2
3650	3	2.33333	2	1	2	2	3	0	1	5.38	1	1.09	2	9.36	15.8057	407	3.82	3.26	3.05	1990			292	5	50	2
3677	3	3.33333	3	1	1	2	2	0	1	11.59	2	1.8	2	31.13	33.2237	535.5	3.57	2.92	4.79	25	4.53	15.82	133	5	50	2
3733	3	1	1	1.33333	1	0.333333	2	0	1	7.13	1	0.69	2	8.23	13.6016	318	3.43	3.31	4.32	251			387	5	75	2
3748	3	2	2	1.66667	2	2.33333	3	0	1	2.05	1	.	3	22.28	22.4036	367.5	3.31	3.09	3.66	1310	5.29	3.74	108	4	50	3
3774	3	2.33333	2	1	1	1.33333	1	0	1	15.09	2	1.34	3	40.01	33.0826	557.5	3.34	2.99	4.73	60	5.98	16.76	113	4	50	3
4003	3	3.33333	3	2.33333	2	4.33333	3	0	1	8.06	2	1.8	3	8.65	12.6987	328.5	3.38	3.49	4.75	127	13.454	8.512	128	5	50	3
4011	3	1	1	1.33333	3	0	2	0	2	5.75	1	1.07	2	17.82	17.832	403	2.72	3.08	4.61	2540	13.78	4.54	225	5	75	2
4019	3	3.66667	2	1	2	1.66667	2	0	1	5.19	3	0.87	1	4.83	8.13234	443.5	2.76	2.64	.	2316	6.14	11.38	87	3	75	3
4020	3	1	2	1.33333	2	0.666667	3	0	1	5.75	1	1.31	3	8.38	13.842	319	3.79	3.35	4.03	152	4.07	4.28	244	5	50	2
4033	3	1.66667	3	1	3	1.33333	3	0	1	13.62	2	0.93	2	7.92	12.6327	634.5	4.63	3.02	4.34	58			244	5	37	2
4050	3	1	1	1	1	0	2	0	1	5.09	1	0.85	2	20.09	24.5422	299	3.71	3.43	4.87	178			197	5	37	2
4062	3	1.33333	2	2.33333	3	5	3	0	2	6.12	1	1.18	1	17.14	14.9029	548	6.11	3.85	4.36	799			90	3	87	2
4073	3	1	1	1	1	0	1	0	1	6.59	2	1.25	2	25.18	29.5145	556.5	2.56	3.21	4.95	91			91	4	37	2
4076	3	1.33333	2	2.33333	2	0.666667	1	0	1	7.09	2	1.33	3	8.27	14.943	439	5.59	3.61	4.09	318			352	5	75	1
4458	3	1	2	1	1	0	1	0	1	3.68	1	1.34	3	23.98	21.979	298	3.22	2.94	4.68	218			260	5	87	2
4522	3	2	3	2	2	2.66667	2	0	1	5	3	1.13	1	5.37	13.3856	529.5	8.79	2.11	4.14	3273			139	5	75	1
5000	3	4	3	1	1	3	2	0	1	6.06	2	0.77	2	24.1	23.7538	388.5	3.2	3.64	4.39	1556			138	5	75	1
5029	3	1	1	1	2	0	1	0	1	7.94	3	1.1	2	3.08	5.31889	540	5.13	3.54	.	3047			103	4	37	1
5052	3	1.33333	1	1.66667	2	1.66667	2	0	1	8.62	2	0.84	2	39.06	37.5986	400.5	2.76	2.87	4.63	699			173	5	50	1
5073	3	1.66667	1	1	1	1.33333	1	0	1	11.22	2	1.2	3	17.44	18.3353	318	4.19	3.75	4.5	418			161	5	75	1
5458	3	1	2	1	1	0	1	0	1	7.88	2	0.99	2	3.45	6.24832	294	.	3.62	3.24	1107			269	5	87	1
6002	3	1.66667	3	2	3	1.66667	3	0	1	7.25	2	0.91	2	.	11.1511	286.5	4.21	2.87	4.56	481			147	5	75	1
6008	3	3.33333	3	2.33333	3	7.33333	3	0	1	6.09	2	1.18	2	5.11	8.22208	384	1.89	3.74	4.05	774			152	5	75	1
6018	3	5	3	5	3	4.33333	3	0.333333	2	3.9	3	1.11	1	8.24	.	521	4.19	3.5	4.1	961			75	3	37	1
6024	3	1	1	2	3	1.66667	3	0	1	5.34	1	0.66	2	18.45	21.0616	236.5	3.92	3.76	4.6	225			99	4	75	1
8021	3	1	1	1.33333	1	0.333333	1	0	2	9.72	2	0.4	1	13.14	19.2796	559	3.95	3.02	4.51	633	8.88	4.36	169	5	75	5
8060	3	6.66667	3	6	3	4.66667	3	1	2	6.31	1	1.15	2	23.4	22.6048	529	3.72	3.11	4.42	355			87	3	75	7
8061	3	1.66667	3	1.66667	2	3	2	0	1	4.1	1	0.9	2	8.63	9.31572	497.5	4.87	3.69	4.21	903			84	3	87	6
8549	3	1	1	1.33333	2	0.333333	1	0	1	10.69	3	0.39	1	40.3	30.7608	477.5	2.25	3.02	4.44	104	3.6	5.23	134	5	50	3
9044	3	2.66667	2	2.66667	3	10.3333	3	0	1	5.85	1	0.75	1	25.09	27.8696	369	3.75	3.33	4.75	191	7.55	7.416	145	5	75	6

## Sheet: Legends
ID	Animal ID
Asse_m	Assessment month
RSprep	Reactivity scores during preparation for milking
RSprep_Cat	Reactivity scores during preparation for milking categorized
RStca	Reactivity scores during milking cluster attachment
Rstca_Cat	Reactivity scores during milking cluster attachment categorized
STEPS	Number of steps
STEPS_Cat	Number of steps categorized
KICKS	Number of kicks
KICKS_Cat	Number of kicks categorized
ET	Entrance time (secunds)
ET_Cat	Entrance time, categorized
FS	Flight speed (meters/secunds)
FS_Cat	Flight speed (meters/secunds) categorized
Milk_yield	Daily milk production (kg/day)
Flow	Milk flow (kg/secunds)
Milk_time	Milking time (secunds)
GOR	Percentage of fat (%)
PRO	Percentage of protein (%)
LAC	Percentage of lactose (%)
SCC	Somatic cell count (log cel/ml )
CORT	Cortisol concentrations (ng/ml)
OXY	Oxytocin concentrations (pg/ml)
DEL	Days in lactation
DEL_Cat	Days in lactation categorized
GEN_g	Genetic group (37=3/8 HG; 50=1/2 HG; 75=3/4 HG; 87=7/8 HG)
Parity	Number of calving
